# Supplementary material for: A pilot study on the kinetics of metabolites and microvascular cutaneous effects of nitric oxide inhalation in healthy volunteers
Source: PLoS One. 2019 Aug 30;14(8):e0221777. doi: 10.1371/journal.pone.0221777 (PMC6716644; doi:10.1371/journal.pone.0221777)
Supplement: S1 Table — This is a table with the measurements of nitrite from samples that were fresh or frozen/thawed from a single individual. This demonstrated that the nitrite levels were not affected by freezing and thawing under the condition we used. (XLSX) [file pone.0221777.s001.xlsx]

## Sheet: Sheet1
		Back Calc	AUC	Nitrite (nM)
	50 uL 15.63 nM Nitrite	16.6858	10.2	15.63
	50 uL 15.63 nM Nitrite	14.3323	8.9	15.63
	50 uL 31.5 nM Nitrite	35.1519	20.4	31.25
	50 uL 33.5 nM Nitrite	26.4619	15.6	31.25
	50 uL 62.5 nM Nitrite	61.4027	34.9	62.5
	50 uL 62.5 nM Nitrite	57.2387	32.6	62.5
	50 uL 125 nM Nitrite	121.327	68	125
	50 uL 125 nM Nitrite	130.741	73.2	126
	50 uL 250 nM Nitrite	255.659	142.2	250
	50 uL 250 nM Nitrite	257.107	143	250
	50 uL 500 nM Nitrite	490.83	272.1	500
	50 uL 500 nM Nitrite	502.778	278.7	500
	Nitrite measurement from heparin tubes
	Sample	Conc. (nM)	AUC	Ave set	RMS	SEM
	200uL Fresh 1	87.2914	49.2
	200uL Fresh 1b	94.714	53.3
	200uL Fresh 1c	97.2486	54.7
	200uL Fresh 1d	104.128	58.5
	200uL Fresh 1e	108.835	61.1
	200uL Fresh 1f	95.8003	53.9
	200uL Fresh 1g	103.404	58.1
	200uL Fresh 1h	85.481	48.2
	200uL Fresh 2a	90.007	50.7
	200uL Fresh 2b	99.6021	56
	200uL Fresh 2c	109.921	61.7
	200uL Fresh 3a	101.413	57
	200uL Fresh 3b	97.7917	55
	200uL Fresh 3c	125.31	70.2
	200uL Fresh 3d	100.145	56.3	100.073	100.531	2.56162
	200uL Thawed 2a	91.2743	51.4
	200uL Thawed 2b	103.947	58.4
	200uL Thawed 2c	135.991	76.1
	200uL Thawed 2d	102.861	57.8
	200uL Thawed 3a	102.137	57.4
	200uL Thawed 3b	108.292	60.8
	200uL Thawed 3c	117.163	65.7
	200uL Thawed 4a	105.033	59
	200uL Thawed 4c	95.0761	53.5
	200uL Thawed 5a	59.0491	33.6
	200uL Thawed 5b	89.6449	50.5
	200uL Thawed 5c	103.223	58
	200uL Thawed 5d	104.852	58.9	101.426	102.784	4.80679
	Summary
		Average	RMS	SEM
	Fresh plasma sample	100.073	100.531	2.56162
	Thawed plasma sample	101.426	102.784	4.80679
