# Supplementary material for: A pilot study on the kinetics of metabolites and microvascular cutaneous effects of nitric oxide inhalation in healthy volunteers
Source: PLoS One. 2019 Aug 30;14(8):e0221777. doi: 10.1371/journal.pone.0221777 (PMC6716644; doi:10.1371/journal.pone.0221777)
Supplement: S2 Table — This excel sheet contains the data for the measurements of SNO, nitrite and nitrate for the different samples. It also contains the standard curves along with the associated R2 values and the calculated values of the samples. (XLSX) [file pone.0221777.s002.xlsx]

## Sheet: S1
160	133.78
80	72.6111
40	30.9103
20	22.6967
10	12.9836
0	0
Blank	14.225
Slope	0.8514
-HgCl	Averaged Area of peaks	nmol NO		Total NO	FeNO	SNO
S1-1	38.4738	28.481		28.481	14.8248	13.6562
S1-2	29.0769	17.4441		17.4441	7.96966	9.4744
S1-3	35.2756	24.7247		24.7247	13.2431	11.4816
S1-4	24.1657	11.6757		11.6757	11.3319	0.343729
S1-5	37.3793	27.1955		27.1955	17.4771	9.71839
+HgCl				NO:Hb	FeNO:Hb	SNO:Hb
S1-1	26.8468	14.8248		0.0113924	0.00592992	0.0054625
S1-2	21.0104	7.96966		0.00697762	0.00318786	0.00378976
S1-3	25.5002	13.2431		0.00988987	0.00529725	0.00459263
S1-4	23.873	11.3319		0.00467026	0.00453277	0.000137492
S1-5	29.105	17.4771		0.0108782	0.00699085	0.00388736

## Sheet: S2
160	62.1855
80	28.5405
40	13.4764
20	7.69252
10	4.06676
0	0
Blank	3.56725
Slope	0.3802
-HgCl	Averaged Area of peaks	nmol NO		Total NO	FeNO	SNO
S2-1	29.1161	67.1983		67.1983	29.6023	37.596
S2-2	75.1248	188.21		188.21	36.4532	151.757
S2-3	44.243	106.985		106.985	51.9852	54.9998
S2-4	33.4107	78.4939		78.4939	33.6453	44.8486
S2-5	31.441	73.3134		73.3134	61.3776	11.9358
+HgCl				NO:Hb	FeNO:Hb	SNO:Hb
S2-1	14.822	29.6023		0.0268793	0.0118409	0.0150384
S2-2	17.4268	36.4532		0.0752841	0.0145813	0.0607029
S2-3	23.332	51.9852		0.042794	0.0207941	0.0219999
S2-4	16.3592	33.6453		0.0313976	0.0134581	0.0179394
S2-5	26.903	61.3776		0.0293254	0.024551	0.00477433

## Sheet: S3
160	93.1781
80	48.8194
40	31.3019
20	16.8581
10	9.30916
0	0
Blank	11.8939
Slope	0.6011
-HgCl	Averaged Area of peaks	nmol NO		Total NO	FeNO	SNO
S3-1	14.9315	5.05337		5.05337	0.475929	4.57744
S3-2	14.7085	4.68238		4.68238	3.44548	1.2369
S3-3	21.4305	15.8652		15.8652	4.22239	11.6428
S3-4	29.447	29.2016		29.2016	24.2773	4.92431
S3-5	48.798	61.3942		61.3942	21.4741	39.9201
+HgCl				NO:Hb	FeNO:Hb	SNO:Hb
S3-1	12.18	0.475929		0.00202135	0.000190372	0.00183098
S3-2	13.965	3.44548		0.00187295	0.00137819	0.00049476
S3-3	14.432	4.22239		0.00634609	0.00168896	0.00465713
S3-4	26.487	24.2773		0.0116806	0.00971092	0.00196972
S3-5	24.802	21.4741		0.0245577	0.00858964	0.0159681

## Sheet: S4
160	144.31
80	63.2679
40	23.4907
20	13.8497
10	8.56291
0	0
Blank	11.5337
Slope	0.8637
-HgCl	Averaged Area of peaks	nmol NO		Total NO	FeNO	SNO
S4-1	28.7635	19.9489		19.9489	14.5182	5.43071
S4-2	42.0095	35.2852		35.2852	11.9652	23.32
S4-3	43.429	36.9287		36.9287	7.06883	29.8599
S4-4	51.5045	46.2786		46.2786	18.0819	28.1967
S4-5	38.283	30.9706		30.9706	0	30.9706
+HgCl				NO:Hb	FeNO:Hb	SNO:Hb
S4-1	24.073	14.5182		0.00797955	0.00580727	0.00217228
S4-2	21.868	11.9652		0.0141141	0.00478608	0.00932801
S4-3	17.639	7.06883		0.0147715	0.00282753	0.011944
S4-4	27.151	18.0819		0.0185114	0.00723276	0.0112787
S4-5	8.241	0		0.0123883	0	0.0123883

## Sheet: S5
160	90.6192
80	42.0253
40	23.9895
20	14.9163
10	6.25619
0	0
Blank	2.35777
Slope	0.5625
-HgCl	Averaged Area of peaks	nmol NO		Total NO	FeNO	SNO
S5-1	25.9166	41.8824		41.8824	33.8056	8.07685
S5-2	30.2493	49.5849		49.5849	38.9942	10.5907
S5-3	26.5904	43.0802		43.0802	23.9723	19.1079
S5-4	No remaining sample
S5-5	No remaining sample
+HgCl				NO:Hb	FeNO:Hb	SNO:Hb
S5-1	21.3734	33.8056		0.016753	0.0135222	0.00323074
S5-2	24.292	38.9942		0.019834	0.0155977	0.00423629
S5-3	15.8422	23.9723		0.0172321	0.00958893	0.00764314
S5-4	No remaining sample
S5-5	No remaining sample

## Sheet: S6
160	92.9476
80	48.3483
40	25.6312
20	14.5004
10	3.34301
0	0
Blank	2.08552
Slope	0.5891
-HgCl	Averaged Area of peaks	nmol NO		Total NO	FeNO	SNO
S6-1	25.1395	39.1342		39.1342	24.5773	14.557
S6-2	119.154	198.725		198.725	164.917	33.8084
S6-3	26.063	40.7019		40.7019	31.3401	9.36174
S6-4	27.896	43.8134		43.8134	21.3656	22.4478
S6-5	29.268	46.1424		46.1424	43.4977	2.64471
+HgCl				NO:Hb	FeNO:Hb	SNO:Hb
S6-1	16.564	24.5773		0.0156537	0.00983091	0.00582278
S6-2	99.238	164.917		0.0794901	0.0659667	0.0135233
S6-3	20.548	31.3401		0.0162808	0.0125361	0.0037447
S6-4	14.672	21.3656		0.0175254	0.00854624	0.00897912
S6-5	27.71	43.4977		0.018457	0.0173991	0.00105788

## Sheet: S7
160	273.31
80	152.682
40	63.1424
20	30.6606
10	16.5373
0	0
Blank	3.82905
Slope	1.7375
-HgCl	Averaged Area of peaks	nmol NO		Total NO	FeNO	SNO
S7-1	63.1573	34.1458		34.1458	19.6061	14.5396
S7-2	56.2795	30.1873		30.1873	17.8743	12.313
S7-3	65.1365	35.2849		35.2849	23.9414	11.3435
S7-4	85.1066	46.7784		46.7784	25.6122	21.1663
S7-5	73.7556	40.2455		40.2455	12.1745	28.0709
+HgCl				NO:Hb	FeNO:Hb	SNO:Hb
S7-1	71.9603	19.6061		0.0136583	0.00784245	0.00581586
S7-2	65.9424	17.8743		0.0120749	0.00714974	0.00492519
S7-3	87.0253	23.9414		0.014114	0.00957655	0.00453741
S7-4	92.8313	25.6122		0.0187114	0.0102449	0.00846651
S7-5	46.1356	12.1745		0.0160982	0.00486982	0.0112284

## Sheet: S8
160	133.483
80	66.2082
40	35.0859
20	24.7308
10	15.6371
0	0
Blank	6.04292
Slope	0.8419
-HgCl	Averaged Area of peaks	nmol NO		Total NO	FeNO	SNO
S8-1	26.7992	24.6541		24.6541	16.762	7.89218
S8-2	19.426	15.8962		15.8962	9.24986	6.64637
S8-3	26.7072	24.5448		24.5448	13.8205	10.7243
S8-4	27.7434	25.7756		25.7756	19.471	6.30469
S8-5	29.3329	27.6636		27.6636	9.92341	17.7402
+HgCl				NO:Hb	FeNO:Hb	SNO:Hb
S8-1	20.1548	16.762		0.00986165	0.00670478	0.00315687
S8-2	13.8304	9.24986		0.00635849	0.00369995	0.00265855
S8-3	17.6784	13.8205		0.00981792	0.0055282	0.00428972
S8-4	22.4355	19.471		0.0103103	0.00778838	0.00252188
S8-5	14.3974	9.92341		0.0110654	0.00396936	0.00709607

## Sheet: S9
160	241.779
80	94.0509
40	44.3091
20	26.2851
10	8.63605
0	0
Blank	7.36799
Slope	1.425
-HgCl	Averaged Area of peaks	nmol NO		Total NO	FeNO	SNO
S9-1	35.3785	39.313		39.313	34.1208	5.19223
S9-2	54.1858	65.7092		65.7092	21.4223	44.2869
S9-3	62.1435	76.8779		76.8779	26.7668	50.1111
S9-4	85.0398	109.013		109.013	21.5916	87.4216
S9-5	85.2342	109.286		109.286	36.196	73.0899
+HgCl				NO:Hb	FeNO:Hb	SNO:Hb
S9-1	55.9902	34.1208		0.00786261	0.00682416	0.00103845
S9-2	37.8948	21.4223		0.0131418	0.00428446	0.00885738
S9-3	45.5106	26.7668		0.0153756	0.00535335	0.0100222
S9-4	38.136	21.5916		0.0218026	0.00431831	0.0174843
S9-5	58.9473	36.196		0.0218572	0.0072392	0.014618
	*Injected different amounts of sample between -/+Hg but normalized in final results

## Sheet: S10
160	103.54
80	47.3963
40	29.1651
20	18.1027
10	9.07913
0	0
Blank	5.96088
Slope	0.6445
-HgCl	Averaged Area of peaks	nmol NO		Total NO	FeNO	SNO
S10-1	29.8583	37.079		37.079	25.6264	11.4526
S10-2	38.4339	50.3848		50.3848	30.8849	19.4999
S10-3	40.8418	54.1209		54.1209	31.2213	22.8996
S10-4	64.2451	90.4333		90.4333	48.8256	41.6077
S10-5	66.794	94.3881		94.3881	80.5998	13.7884
+HgCl				NO:Hb	FeNO:Hb	SNO:Hb
S10-1	22.4771	25.6264		0.0148316	0.0102506	0.00458103
S10-2	25.8662	30.8849		0.0201539	0.0123539	0.00779998
S10-3	26.083	31.2213		0.0216484	0.0124885	0.00915986
S10-4	37.429	48.8256		0.0361733	0.0195303	0.0166431
S10-5	57.9074	80.5998		0.0377553	0.0322399	0.00551535

[truncated: 5 more sheets: S11, S12, S13, Nitrite , Nitrate ]
