# Supplementary material for: A pilot study on the kinetics of metabolites and microvascular cutaneous effects of nitric oxide inhalation in healthy volunteers
Source: PLoS One. 2019 Aug 30;14(8):e0221777. doi: 10.1371/journal.pone.0221777 (PMC6716644; doi:10.1371/journal.pone.0221777)
Supplement: S3 Table — In addition to the different NOx metabolites, CO2 and iontophoresis results it also includes data related to age, gender and BMI status of the subjects. (XLSX) [file pone.0221777.s003.xlsx]

## Sheet: Sheet1
Group	CO2baselin	CO230min	Age	Gender	BMI	Anticoagulant	BeforeNOTotalNO_Hb	BeforeNOFeNO_Hb	BeforeNOSNO_Hb	BeforeNOnitrate	BeforeNOnitrite	DuringNOTotalNO_Hb	DuringNOFeNO_Hb	DuringNOSNO_Hb	DuringNOnitrate	DuringNOnitrite	After5mNOTotalNO_Hb	After5minNOFeNO_Hb	After5minNOSNO_Hb	After5minNOnitrate	After5minNOnitrite	After15mNOTotalNO_Hb	After15minNOFeNO_Hb	After15minNOSNO_Hb	After15minNOnitrate	After15minNOnitrite	After30mNOTotalNO_Hb	After30minNOFeNO_Hb	After30minNOSNO_Hb	After30minNOnitrate	After30minNOnitrite	BaselineiontoAch	MaxiontoAch	PercetchangeiontoAch	SkinresistanceMohmsAch	VoltageAch	InitialtmepiontoAch	TempunderskiniontoAch	BaselineiontoAchNO	MaxiontoAchNO	PercetchangeiontoAchNO	SkinresistanceMohmsAchNO	VoltageAchNO	InitialtmepiontoAchNO	TempunderskiniontoAchNO	BaselineiontoSNP	MaxiontoSNP	PercetchangeiontoSNP	SkinresistanceMohmsSNP
CTRL	23.7	23.6	60	F	24	Heparin	28.48	14.82	13.66	24.16	82.5	17.44	7.97	9.47	24.24	142.5	24.72	13.24	11.48	30.19	125.25	11.68	11.33		27.44	122.25	27.2	17.48	9.7	25.07	114.75	4.32	30.22	599.74	214	8.5	24.29	25.7	4.59	47.43	933.41	215	8.5	21.8	24.95	3.6	18.24	407.18	230
CTRL	20.3	20.3	29	F	31	Heparin	67.2	29.6	37.6	26.38	117.75	188.21	36.45	151.76	27.07	126	106.99	51.99	55	26.99	199.5	78.49	33.65	44.85	28.83	173.25	73.31	61.38	11.9	26.9	127.5	5.64	27.09	380.29	178	8.7	26.73	27.37	3.09	37.56	114.57	166	6.7	23.83	26.17	4.85	16.98	250.34	241
CTRL	19.8	19.7	34	M	28	Heparin	5.05	0.48	4.58	14.88	104.25	4.68	3.45	1.24	14.72	124.5	15.87	4.22	11.64	15.59	128.25	29.2	24.28	4.92	17.12	114	61.39	21.47	39.9	14.97	114	3.33	85.59	2437.84	215	8.6	26.19	27.18	4.47	48.73	990.85	261	10.3	22.64	26.35	5.58	12.79	129.1	241
CTRL	20.6	20.8	31	F	21	Heparin	19.95	14.52	5.43	35.02	130.5	35.29	11.97	23.32	35.84	141.75	36.93	7.07	29.86	35.55	169.5	46.28	18.08	28.2	34.39	123.75	30.97		31	34.62	150	5.86	30.5	420.09	324	12.9	24.1	27.17	3.69	49.78	1249.01	360	14.3	22.74	26.66	7.61	23.93	214.27	253
CTRL		20.4	28	F	29	Heparin	41.88	33.81	11.67	24.21	102.75	49.58	38.99	10.33	26.56	100.5	43.08	23.97	11.64	26.35	188.25			15.92	27.27	112.5			16.3	27.69	127.5	2.14	22.76	964.94	279	11.2	25.6	26.97	4.5	50.72	1027.7	263	10.5	23.19	25.88	2.61	5.94	127.39	246
CTRL	21.6	20.6	47	F	22	Heparin	39.13	24.58	14.56	37.1	102.75	198.73	164.92	33.81	35.37	129	40.7	31.34	9.36	35.32	131.25	43.81	21.37	22.45	37.4	127.5	46.14	43.5	2.6	34.05	115.5	4.39	28.15	541.16	175	7.7			10.68	30.75	187.85	149	5.9			13.39	19.6	46.37	241
CTRL	19.8	17.2	37	F	25	Heparin	34.15	19.61	14.54	16.37	129	30.19	17.87	12.31	16.75	111	35.28	23.94	11.34	17.53	163.5	46.78	25.61	21.17	17.33	252	40.25	12.17	28.1	17.25	125.25	2.87	49.56	1627.92	270	10.3	23.88	26.87	3.18	51.76	1529.7	207	8	23.35	26.37	2.71	5.9	117.46	216
CTRL	26.9	20.8	59	F	36	Heparin	24.65	16.76	7.89	20.85	108.75	15.9	9.25	6.65	21.73	114.75	24.54	13.82	10.72	21.93	132	25.78	19.47	6.3	23.32	90.75	27.66	9.92	17.7	21.39	111	7.19	56.76	689.21	178	7.2	25.81	27.78	3.01	67.15	2128.85	114	4.5	23.86	26.17	8.74	23.86	172.88	126
CTRL	19.4	18.5	30	F	24	Heparin	39.31	34.12	5.19	37.6	81.75	65.71	21.42	44.29	35.65	68.25	76.88	26.77	50.11	35.48	79.5	109.01	21.59	87.42	33.73	84	109.29	36.2	73.1	36.87	72	4.48	51.88	1056.86	245	9.9	24.74	27.06	3.56	42.69	1097.83	260	10.4	23.05	25.73	3.86	4.28	10.74	273
CTRL	17	17.5	39	F	21	Heparin	37.08	25.63	11.45	25.35	105	50.38	30.88	19.5	28.64	114	54.12	31.22	22.9	29.96	143.25	90.43	48.83	41.61	28.45	119.25	94.39	80.6	13.8	26.15	123	4.62	34.31	641.79	260	10.3	25.82	27.31	3.89	33.42	759.39	200	7.9	22.27	24.97	4.11	11.91	189.86	233
CTRL		17	46	F	25	Heparin	15.69	3.55	12.14	25.46	92.25	33.15	13.82	19.33	24.63	87	24.66	6.39	18.27	27.28	104.25	34.75	11.21	23.54	24.16	77.25	33.18	6.86	26.3	29.23	100.5	11.46	78.02	580.82	175	6.9	25.72	27.76	8.5	39.32	362.6	205	8.2	21.73	26.14	5.07	17.55	245.95	244
CTRL	21.9	20.5	36	F	22	Heparin	13.59	7.46	6.13	19.42	86.25	43.24	19.83	23.41	21.44	86.25	38.14	11.83	26.31	25.36	113.25	92.56	11.21	81.35	19.24	81	87.2	48.71	38.5	19.04	132	9.28	60.78	555.23	279	11	24.67	28.23	5.45	46.09	745.16	250	9.2	23.45	27.01	3.58	21.1	488.75	251
CTRL	23.4	22.8	41	F	23	Heparin	52.91	43.43	9.48	41.42	57	65.59	40.15	25.43	41.09	72.75	106.13	30.53	75.6	43.1	99	70.9	23.44	47.45	42.41	141.75	46.73	20.21	26.5	42.1	90	24.51	106.02	332.56	331	13	24.83	26.96	4.49	73.14	1528.8			22.94	26.59	9.68	53.48	452.79	314
					NO related measurement
				Iontophoresis related measurements
[truncated: 28 more columns]

## Sheet: Sheet2
					NO related measurement
				Iontophoresis related measurements

## Sheet: Sheet3
					NO related measurement
				Iontophoresis related measurements
